# Supplementary material for: Tracing the botanical origins of UK heather honey by relative quantification of plant DNA
Source: NPJ Sci Food. 2025 Sep 30;9:196. doi: 10.1038/s41538-025-00561-1 (PMC12485031; doi:10.1038/s41538-025-00561-1)
Supplement: Supplementary file 4 — botanicalDNA_supplementary4 [file 41538_2025_561_MOESM4_ESM.xlsx]

## Sheet: melissopalynology 
pollen	family	PC*	% in sample				relative quantity				adjusted pollen abundance (%)
			H-S-05	H-Y-05	H-SW-02	H-SW-03	H-S-05	H-Y-05	H-SW-02	H-SW-03	H-S-05	H-Y-05	H-SW-02	H-SW-03
Acer spp.	Sapindaceae	50	1	nd	nd	p	0.02				1.06224	nd	nd	p
Apiaceae	Apiaceae	50	1	p	3	p	0.02		0.06		1.06224	p	3.04826	p
Asterceae: tubeliferous	Asterceae	50	2	p	2	p	0.04		0.04		2.12448	p	2.03218	p
Borago officinalis	Boraginaceae	50	nd	2	nd	nd		0.04			nd	1.15618	nd
Brassica spp.	Brassicaceae	150	5	p	p	1	0.0333333			0.00666667	1.7704	p	p	0.28397
Buddleia spp.	Scrophulariaceae	50	nd	nd	p	nd					nd	nd	p	nd
Calluna vulgaris	Ericaceae	12	7	25	1	p	0.583333	2.08333	0.0833333		30.9821	60.2177	4.2337	p
Castanea sativa	Fagaceae	1000	29	3	5	1	0.029	0.003	0.005	0.001	1.54025	0.0867136	0.254022	0.0425955
Centaurea spp.	Asteraceae	50	p	nd	nd	nd					p	nd	nd	nd
Cirsium spp.	Asteraceae	10	p	nd	nd	p					p	nd	nd	p
Crataegus spp.	Rosaceae	50	7	2	p	4	0.14	0.04		0.08	7.4357	1.15618	p	3.40764
Echium spp.	Boraginaceae	250	nd	p	nd	nd					nd	p	nd	nd
Ericaceae	Ericaceae	10	nd	nd	p	2				0.2	nd	nd	p	8.5191
Fabaceae	Fabaceae	50	2	2	nd	nd	0.04	0.04			2.12448	1.15618	nd	nd
Filipendula ulmaria	Rosaceae	50	2	nd	nd	1	0.04			0.02	2.12448	nd	nd	0.85191
Hedera helix	Araliaceae	50	nd	nd	nd	p					nd	nd	nd	p
Ligustrum vulgare	Oleaceae	25	nd	p	nd	nd					nd	p	nd	nd
Liliaceae	Liliaceae	50	p	p	p	nd					p	p	p	nd
Lotus corniculatus	Fabaceae	25	2	nd	p	11	0.08			0.44	4.24897	nd	p	18.742
Melilotus spp.	Fabaceae	75	nd	10	nd	nd		0.133333			nd	3.85394	nd	nd
Papaver spp.	Papaveraceae.	50	nd	30	nd	nd		0.6			nd	17.3427	nd	nd
Phacelia tanacetifolia	Boraginaceae	50	p	nd	nd	nd					p	nd	nd	nd
Poaceae	Poaceae	50	nd	nd	nd	p					nd	nd	nd	p
Quercus spp.	Fagaceae	50	nd	nd	p	nd					nd	nd	p	nd
Ranunculus spp.	Ranunculaceae	50	p	nd	nd	nd					p	nd	nd	nd
Rubus spp.	Rosaceae	50	7	13	55	73	0.14	0.26	1.1	1.46	7.4357	7.51517	55.8848	62.1894
Salix spp.	Salicaceae	50	nd	p	nd	nd					nd	p	nd	nd
Sambucus nigra	Adoxaceae	50	p	2	nd	p		0.04			p	1.15618	nd	p
Sorbus spp.	Rosaceae	50	p	nd	nd	nd					p	nd	nd	nd
Trifolium spp.	Fabaceae	50	30	8	31	2	0.6	0.16	0.62	0.04	31.8673	4.62472	31.4987	1.70382
Ulex spp.	Fabaceae	50	p	nd	nd	p					p	nd	nd	p
Vicia spp.	Fabaceae	35	2	p	p	nd	0.0571429				3.03498	p	p	nd
Teucrium spp.	Lamiaceae	5	nd	nd	nd	p					nd	nd	nd	p
Chamerion sp	Onagraceae	50	p	nd	nd	nd					p	nd	nd	nd
total			97	97	97	95	1.88281	3.45967	1.96833	2.34767	96.8133	98.2657	96.9517	95.7405
remaining %		50	3	3	3	5	0.06	0.06	0.06	0.1	3.18673	1.73427	3.04826	4.25955
nd not detected, p present < 1%
*pollen coefficient value (Bryant and Jones, 2001)
50 is used where PC is not published for plant

## Sheet: DNA metabarcoding
pollen	family	PC*	% in sample				relative quantity				adjusted pollen abundance (%)
			H-S-05	H-Y-05	H-SW-02	H-SW-03	H-S-05	H-Y-05	H-SW-02	H-SW-03	H-S-05	H-Y-05	H-SW-02	H-SW-03
Acer spp.	Sapindaceae	50	3	nd	2.23264	6.55963	0.0657613		0.0446527	0.131193	1.59436	nd	2.45265	5.52785
Apiaceae	Apiaceae	50	p	p	4.76847	3.25688			0.0953693	0.0651376	p	p	5.23839	2.7446
Asterceae: tubeliferous	Asterceae	50	1.42959	p	4.93385	p	0.0285919		0.098677		0.6932	p	5.42006	p
Borago officinalis	Boraginaceae	50	nd	1.97973	p	p		0.0395946			nd	1.13917	p	p
Brassica spp	Brassicaceae	150	0.976888	0.895593	0.578831	2.06422	0.00651259	0.00597062	0.00385888	0.0137615	0.157896	0.171779	0.211958	0.579845
Buddleia spp.	Scrophulariaceae	50	p	p	p	nd					nd	nd	nd	nd
Calluna vulgaris	Ericaceae	12	23.1117	24.2046	p	p	1.92598	2.01705			46.6948	58.032	p	p
Castanea sativa	Fagaceae	1000	9.81654	3.44096	12.7343	1.74312	0.00981654	0.00344096	0.0127343	0.00174312	0.237999	0.0989992	0.699461	0.073447
Centaurea spp.	Asteraceae	50	nd	nd	nd	nd					nd	nd	nd	nd
Cirsium spp.	Asteraceae	10	nd	p	nd	nd					nd	nd	nd	nd
Crataegus / Sorbus / Pyrus spp	Rosaceae	50	2.40648	3.0403	1.18523	7.70642	0.0481296	0.060806	0.0237045	0.154128	1.16689	1.74944	1.30203	6.49426
Echium spp.	Boraginaceae	250	nd	p	nd	p					nd	nd	nd	nd
Ericaceae	Ericaceae	10	2.12056	nd	1.24035	2.15596	0.212056		0.124035	0.215596	5.14124	nd	6.81293	9.08423
Fabaceae	Fabaceae	50	4.78914	nd	1.79119	nd	0.0957827				2.32222	nd	0	nd
Filipendula ulmaria	Rosaceae	50	3.71694	p	p	3.37156	0.0743388			0.0674312	1.80232	p	p	2.84124
Hedera helix	Araliaceae	50	nd	nd	nd	nd					nd	nd	nd	nd
Ligustrum vulgare	Oleaceae	25	p	p	nd	p					nd	nd	nd	nd
Liliaceae	Liliaceae	50	nd	nd	nd	nd					nd	nd	nd	nd
Lotus corniculatus	Fabaceae	25	p	p	p	2.70642				0.108257	p	p	p	4.56144
Melilotus spp.	Fabaceae	75	nd	1.79119	nd	nd		0.0238825			nd	0.687117	nd	nd
Papaver spp.	Papaveraceae.	50	p	16.6392	p	p		0.332783			p	9.57444	p	p
Phacelia tanacetifolia	Boraginaceae	50	p	nd	nd	p					nd	nd	nd	nd
Poaceae	Poaceae	50	2.14439	0.65991	1.15766	3.37156	0.0428878	0.0131982	0.0231533	0.0674312	1.0398	0.378286	1.27175	2.84124
Quercus spp.	Fagaceae	50	nd	nd	nd	nd					nd	nd	nd	nd
Ranunculus spp.	Ranunculaceae	50	p	nd	nd	nd					p	nd	nd	nd
Rubus spp.	Rosaceae	50	6.26638	11.407	22.0232	27.4541	0.125328	0.22814	0.440463	0.549083	3.03853	6.56378	24.1935	23.1358
Salix spp.	Salicaceae	50	nd	p	p	nd					nd	nd	nd	nd
Sambucus nigra	Adoxaceae	50	p	p	0.578831	1.33028			0.0115766	0.0266055	0	0	0.635873	1.12103
Trifolium spp.	Fabaceae	50	14.6057	14.3295	33.0485	8.60092	0.292113	0.28659	0.66097	0.172018	7.0822	8.24541	36.3053	7.24806
Ulex spp.	Fabaceae	50	p	p	p	5.02294				0.100459	p	p	p	4.23287
Vicia spp.	Fabaceae	35	2.31117	p	0.799338	nd	0.0660336		0.0228382		1.60096	p	1.25444	nd
Teucrium spp.	Lamiaceae	5	nd	nd	nd	nd					nd	nd	nd	nd
Chamerion sp	Onagraceae	50	3.0498	p	p	p	0.0609959				1.47883	p	p	p
Caprifoliaceae	Caprifoliaceae	50	4.02669	nd	nd	nd	0.0805337				1.95251	nd	nd	nd
Cupressacaeae	Cupressacaeae	50	0.881582	nd	nd	nd	0.0176316				0.427474	nd	nd	nd
Betula	Betulaceae	50	p	3.32312	p	nd		0.0664624			p	1.91218	p	nd
Populus	Salicaceae	50	p	3.86519	p	p		0.0773038			p	2.22409	p	p
Hypericum androsaemum	Hypericaceae	50	p	0.518501	p	0.894495		0.01037		0.0178899	p	0.298354	p	0.753798
Solanum	Solanaceae	50	p	6.69338	2.01213	3.16514		0.133868	0.0402426	0.0633028	p	3.85147	2.21042	2.66729
Rhamnus	Rhamnaceae	50	nd	nd	3.63837	nd			0.0727674		nd	nd	3.99692	nd
Magnolia	Magnoliaceae	50	p	nd	0.551268	p			0.0110254		p	nd	0.605594	p
Caardus	Asterceae	10	8.38694	0.565638	p	1.92661	0.838694	0.0565638		0.192661	20.3339	1.62738	p	8.11782
Hyacinthoides	Asparagaceae	50	p	p	p	2.98165				0.059633	p	p	p	2.51266
Ligustrum	Oleaceae	25	p	p	p	2.66055				0.106422	p	p	p	4.48413
Plantago	Plantaginaceae	50	p	nd	p	0.504587				0.0100917	p	nd	p	0.425219
total			93.0405	93.3538	93.2741	87.4771	4.12462	3.48895	1.82059	2.3733	96.7651	96.5539	92.6113	89.4468
remaining %		50	6.95949	6.64624	6.7259	12.5229	0.133429	0.132925	0.134518	0.150917
nd not detected, p present < 1%
*pollen coefficient value (Bryant and Jones, 2001)
50 is used where PC is not published for plant
note: species detected by DNA metabarcoding under 1% in all honey samples are not presented in this table
